# Supplementary material for: Dynamics of the bacterial gut microbiota during controlled human infection with Necator americanus larvae
Source: Gut Microbes. 2020 Nov 23;12(1):1840764. doi: 10.1080/19490976.2020.1840764 (PMC7714523; doi:10.1080/19490976.2020.1840764)
Supplement: Supplemental Material [file KGMI_A_1840764_SM7651.zip]

Archive with 10 entries (9 files):
- Supplementary information/
- Supplementary information/FigS1_Positive_controls_combined.eps
- Supplementary information/FigS2_Compositional_Family_Antibiotics_Included.eps
- Supplementary information/FigS3_Longitudinal_abundance_Final.eps
- Supplementary information/FigS4_Metalonda_OTU.eps
- Supplementary information/FigS5_Correlations_stratified_week.eps
- Supplementary information/FigS6_Eosinophil_dot_plot.eps
- Supplementary information/Supplementary figures legends.docx
- Supplementary information/Table_S1_Duration_Type_AE_Ranked_Final.xlsx
- Supplementary information/Table_S2_Metalonda_Results.xlsx
