# Supplementary material for: Dynamics of the bacterial gut microbiota during controlled human infection with Necator americanus larvae
Source: Gut Microbes. 2020 Nov 23;12(1):1840764. doi: 10.1080/19490976.2020.1840764 (PMC7714523; doi:10.1080/19490976.2020.1840764)
Supplement: Supplemental Material [file KGMI_A_1840764_SM7651.zip › Supplementary information/Table_S1_Duration_Type_AE_Ranked_Final.xlsx]

## Sheet: Sheet1
Volunteer ID	GI symptoms	No of severe related abdominal AEs	No of moderate related abdominal AEs	No of mild related abdominal AEs	Duration of related abdominal AEs (days)
7	Hi	2 1x abdominal pain 1x vomiting and nausea	5 2x diarrhoea 2x nausea 1x abdominal pain	3 1x abdominal pain 1x constipation 1x rapid full feeling after meal	125
6	Hi	2 1x nausea 1x abdominal pain	3 2x abdominal pain 1x intermittent abdominal cramping	0	29
12	Hi	2 2x abdominal pain	1 1x abdominal pain	3 3x abdominal pain	21
4	Hi	2 2x abdominal pain	1 1x vomiting	0	29
9	Hi	1 1x nausea	2 1x abdominal pain 1x diarrhoea	5 3x diarrhoea 2x abdominal pain	81
14	Hi	1 1x nausea	1 1x flatulence	3 2x abdominal bloating 1x abdominal pain	38
18	Hi	1 1x nausea/abdominal pain/diarrhoea	5 3x diarrhoea 1x abdominal pain 1x nausea	3 2x diarrhoea 1x abdominal cramping	16
19	Hi	0	1 1x diarrhoea	4 2x abdominal pain 2x diarrhoea	110
2	Hi	0	1 1x abdominal pain	0	101
16	Lo	0	3 2x abdominal pain 1x gastroenteritis	1 1x abdominal cramping	38
17	Lo	0	0	3 2x flatulence 1x abdominal bloating	52
8	Lo	0	2 1x abdominal pain 1x nausea	2 1x diarrhoea 1x nausea	4
10	Lo	0	0	3 1x abdominal cramping 1x abdominal pain 1x flatulence	20
3	Lo	0	0	3 2x diarrhoea 1x flatulence	18
5	Lo	0	0	3 2x flatulence 1x abdominal pain	13
1	Lo	0	0	6 3x abdominal pain 2x diarrhoea 1x flatulence	6
15	Lo	0	1 1x abdominal pain	0	4
13	Lo	0	0	1 1x diarrhoea	1
11	Lo	0	0	0	0
20	Lo	0	0	0	0
