# Supplementary material for: Dynamics of the bacterial gut microbiota during controlled human infection with Necator americanus larvae
Source: Gut Microbes. 2020 Nov 23;12(1):1840764. doi: 10.1080/19490976.2020.1840764 (PMC7714523; doi:10.1080/19490976.2020.1840764)
Supplement: Supplemental Material [file KGMI_A_1840764_SM7651.zip › Supplementary information/Table_S2_Metalonda_Results.xlsx]

## Sheet: TableS1_Symptoms_genus
Feature (genus)	Start (timepoint)	End (timepoint)	Dominant	P-value
Lachnospiraceae_ND3007_group	1	4	Hi	0.026
Barnesiella	1	5	Hi	0.0285
Escherichia-Shigella	1	2	Hi	0.048
Allisonella	4	5	Lo	0.04
Bilophila	1	2	Hi	0.0306666666666667
Bilophila	3	5	Hi	0.0306666666666667

## Sheet: Symptoms_genus_no_volunteer_18
Feature (genus)	Start (timepoint)	End (timepoint)	Dominant	P-value
Lachnospiraceae_ND3007_group	1	5	Hi	0.0135
Allisonella	1	5	Lo	0.01675
Oscillibacter	1	4	Lo	0.0124444444444444

## Sheet: Symptoms_OTU
Feature (taxonomic_annotation and OTU_number)	Start (timepoint)	End (timepoint)	Dominant	P-value
Blautia_72342654	3	5	Hi	0.044
Lachnospiraceae_ND3007_group_723426202	1	3	Hi	0.018
Lachnospiraceae_UCG-004_723426230	1	4	Hi	0.0168888888888889
Bacteroides_723426350	1	2	Hi	0.032
Lachnospiraceae_UCG-004_723426362	2	5	Hi	0.0466666666666667
Atopobiaceae_723426989	1	3	Hi	0.0413333333333333
Atopobiaceae_723426989	4	5	Hi	0.0413333333333333
Bacteroides_7234265637	1	2	Hi	0.036
Bacteroides_7234266068	1	2	Hi	0.048

## Sheet: Symptoms_no_volunteer_18
Feature (taxonomic_annotation and OTU_number)	Start (timepoint)	End (timepoint)	Dominant	P-value
Lachnospiraceae_ND3007_group_72342613	1	4	Hi	0.02
Faecalibacterium_72342635	1	5	Hi	0.025
Blautia_72342654	3	5	Hi	0.042
Lachnospiraceae_ND3007_group_723426128	1	3	Hi	0.044
Lachnospiraceae_ND3007_group_723426140	1	3	Hi	0.025
Lachnospiraceae_ND3007_group_723426202	1	4	Hi	0.0235555555555556
Lachnospiraceae_UCG-004_723426230	1	5	Hi	0.00466666666666667
Lachnospira_723426289	4	5	Lo	0.036
Lachnospiraceae_ND3007_group_723426316	1	4	Hi	0.0342222222222222
Bacteroides_723426350	1	2	Hi	0.004
Lachnospiraceae_UCG-004_723426362	1	5	Hi	0.038
Allisonella_723426450	1	5	Lo	0.02575
Faecalibacterium_723426451	1	5	Hi	0.04
Oscillibacter_7234263270	1	4	Lo	0.0224444444444444
Agathobacter_7234263552	1	4	Hi	0.0457777777777778

## Sheet: Dosage_A_C_OTU
Feature (taxonomic_annotation and OTU_number)	Start (timepoint)	End (timepoint)	Dominant	P-value
Dorea_72342670	2	3	A	0.048
Butyricimonas_723426341	1	5	A	0
Faecalibacterium_723426977	3	4	C	0.02
